# Supplementary material for: A Novel Drastic Peptide Genetically Adapted to Biomimetic Scaffolds “Delivers” Osteogenic Signals to Human Mesenchymal Stem Cells
Source: Nanomaterials (Basel). 2023 Mar 30;13(7):1236. doi: 10.3390/nano13071236 (PMC10096854; doi:10.3390/nano13071236)
Supplement: Supplementary file 1 [file nanomaterials-13-01236-s001.zip]

Archive with 1 entries (1 files):
- nanomaterials-2291300-supplementary.pdf
